# Supplementary material for: Biological Functions of Silver Nanowires in Inhibiting Vibrio Pathogens and Modulating Shrimp Hemocyte Immunity
Source: Life (Basel). 2026 Mar 26;16(4):545. doi: 10.3390/life16040545 (PMC13117146; doi:10.3390/life16040545)
Supplement: Supplementary file 1 [file life-16-00545-s001.zip]

Archive with 1 entries (1 files):
- life-4196842-supplementary.pdf
